# Supplementary material for: Impact of Disinfection and Sterilization on 3D-Printing Resin Performance for Surgical Guides in Cardiac Ablation Surgery
Source: Bioengineering (Basel). 2025 Aug 28;12(9):924. doi: 10.3390/bioengineering12090924 (PMC12467745; doi:10.3390/bioengineering12090924)
Supplement: Supplementary file 1 [file bioengineering-12-00924-s001.zip]

Archive with 1 entries (1 files):
- bioengineering-3673895-supplementary.pdf
